# Supplementary material for: Short-term effectiveness of baricitinib in children with refractory and/or severe juvenile dermatomyositis
Source: Front Pediatr. 2022 Sep 20;10:962585. doi: 10.3389/fped.2022.962585 (PMC9530147; doi:10.3389/fped.2022.962585)
Supplement: Supplementary file 1 [file Data_Sheet_1.xlsx]

## Sheet: total-DAS
patient	week0	week4	week12	week24
1	8	7	0	0
2	8.5	8	8	8
3	14	9.5	9.5	6.5
4	7.5	5	3	3
5	5.5	2.5	2.5	2
6	17	12	2.5	2.5
7	7.5	5.5	0	0
8	5.5	2	2	0
9	17	6.5	2.5	0
10	6.5	5	2	0
11	3	2	2	2
12	6.5	6	6	6
13	5.5	2.5	0	0
14	6.5	3	2	0
15	5.5	4	3	1
16	7	5	1	1
17	5.5	3	3	1
18	9.5	5.5	3	1
19	10	5.5	3	1
20	6.5	4.5	4	1

## Sheet: skin-das
patient	week0	week4	week12	week24
1	8	7	0	0
2	7	7	6	4
3	8	6	6	6
4	7	5	3	0
5	3	2	2	2
6	8	5	2	1
7	5	5	0	0
8	5	2	2	0
9	8	3	2	0
10	6	5	2	0
11	3	2	1	1
12	6	6	5	3
13	3	2	0	0
14	6	3	2	0
15	5	4	3	1
16	7	5	1	1
17	3	3	3	1
18	6	5	3	1
19	4	1	0	0
20	4	1	0	0

## Sheet: CMAS
patient	week0	week4	week12	week24
1	52	52	52	52
2	44	46	46	45
3	15	30	42	50
4	52	52	52	52
5	47	47	52	52
6	29	38	52	52
7	50	50	50	52
8	52	52	52	52
9	41	50	50	52
10	52	52	52	52
11	52	52	52	52
12	50	50	50	50
13	49	52	52	52
14	52	52	52	52
15	52	52	52	52
16	52	52	52	52
17	52	52	52	52
18	43	42	46	48
19	40	41	40	48
20	46	47	48	48

## Sheet: MMT-8
patient	week0	week4	week12	week24
1	80	80	80	80
2	77	77	77	77
3	60	71	72	80
4	80	80	80	80
5	75	75	80	80
6	61	71	80	80
7	74	77	80	80
8	80	80	80	80
9	73	78	78	80
10	80	80	80	80
11	80	80	80	80
12	78	78	78	78
13	78	80	80	80
14	80	80	80	80
15	80	80	80	80
16	80	80	80	80
17	78	78	79	79
18	76	78	78	79
19	61	65	66	78
20	73	74	72	78

## Sheet: PGA
patient	week0	week4	week12	week24
1	5	5	4	0
2	5	5	5	5
3	6	5	5	6
4	5	4	3	3
5	5	5	3	3
6	7	4	3	0
7	7	5	0	0
8	5	3	0	0
9	7	5	3	0
10	5	3	2	0
11	3	0	0	0
12	5	5	5	5
13	5	3	3	0
14	7	3	0	0
15	4	3	1	0
16	5	2	0	0
17	3	2	2	1
18	4	3	2	1
19	5	4	3	0
20	6	5	4	2

## Sheet: PaGA
patient	week0	week4	week12	week24
1	6	5	0	0
2	6	5	5	5
3	7	6	6	7
4	6	3	0	0
5	6	4	0	0
6	6	3	0	0
7	5	0	0	0
8	4	0	0	0
9	8	5	5	0
10	5	0	0	0
11	0	0	0	0
12	5	5	5	5
13	3	0	0	0
14	6	0	0	0
15	6	2	0	0
16	7	0	0	0
17	5	3	3	1
18	5	5	4	0
19	6	3	2	0
20	5	4	4	3

## Sheet: CK
patient	week0	week4	week12	week24
1	169	113	59	/
2	95	197	197	154
3	33	17	72	125
4	31	45	46	60
5	181	28	90	175
6	774	82	89	89
7	1099	132	56	96
8	87	77	74	68
9	74	39	51	85
10	97	69	68	96
11	49	97	96	96
12	49	60	39	66
13	203	107	90	74
14	111	38	98	40
15	92	116	107	125
16	148	204	148	148
17	46	103	N/A	229
18	79	421	79	N/A
19	101	196	N/A	71
20	66	83	101	99

## Sheet: LDH
patient	week0	week4	week12	week24
1	282	184	187	187
2	229	251	251	235
3	238	407	271	603
4	242	414	269	274
5	283	369	275	713
6	629	353	265	341
7	414	279	266	264
8	267	235	219	218
9	1362	1081	497	252
10	226	272	225	266
11	254	285	297	257
12	411	255	247	N/A
13	214	198	176	217
14	204	204	173	163
15	262	267	209	192
16	678	731	678	N/A
17	242	420	294	395
18	216	294	313	260
19	239	267	234	256
20	492	242	270	239
N/A: not available

## Sheet: CS dosage
patient	week0	week4	week12	week24
1	0.337	0.224	0.224	0.224
2	0.37	0.37	0.37	0.192
3	0.8	0.532	0.404	0.285
4	0.641	0.526	0.356	0.238
5	0.409	0.277	0.164	0.392
6	0.5	0.232	0.116	1.022
7	1	1	0.694	0.365
8	1.146	0.625	0.5	0.285
9	1.407	0.487	0.182	0.135
10	1	1	0.4	0.4
11	0.5	0.416	0.333	0.25
12	0.441	0.367	0.294	0.294
13	0.389	0.324	0.32	0.26
14	0.44	0.21	0.21	0.157
15	0.227	0.227	0.17	0.142
16	0.563	0.281	0.176	0.176
17	0.298	0.186	0.147	0.147
18	0.5	0.375	0.375	0.375
19	0.892	0.892	0.333	0.333
20	0.892	0.714	0.714	0.714
